# Supplementary material for: Immunization of Domestic Ducks with Live Nonpathogenic H5N3 Influenza Virus Prevents Shedding and Transmission of Highly Pathogenic H5N1 Virus to Chickens
Source: Viruses. 2018 Mar 31;10(4):164. doi: 10.3390/v10040164 (PMC5923458; doi:10.3390/v10040164)
Supplement: Supplementary file 1 [file viruses-10-00164-s001.zip]

Archive with 7 entries (4 files):
- Supplementary/
- Supplementary/Figure S2.doc
- __MACOSX/
- __MACOSX/Supplementary/
- __MACOSX/Supplementary/._Figure S2.doc
- Supplementary/Figure S1.pdf
- __MACOSX/Supplementary/._Figure S1.pdf
